# Supplementary material for: Sex and genetic background influence intravenous oxycodone self-administration in the hybrid rat diversity panel
Source: Front Psychiatry. 2024 Dec 20;15:1505898. doi: 10.3389/fpsyt.2024.1505898 (PMC11695335; doi:10.3389/fpsyt.2024.1505898)
Supplement: Supplementary file 1 [file DataSheet1.zip]

Archive with 2 entries (2 files):
- Supplemental Tables.xlsx
- Supplemental Methods and Figures.docx
